# Supplementary material for: Joint EANM/SNMMI procedure guideline for the use of 177Lu-labeled PSMA-targeted radioligand-therapy (177Lu-PSMA-RLT)
Source: Eur J Nucl Med Mol Imaging. 2023 May 29;50(9):2830–45. doi: 10.1007/s00259-023-06255-8 (PMC10317889; doi:10.1007/s00259-023-06255-8)
Supplement: Supplementary file 1 — Supplementary file1 (XLSX 15.4 KB) Annex-Table 1: Safety and Efficacy of 177Lu-PSMA-617 [file 259_2023_6255_MOESM1_ESM.xlsx]

## Sheet: PSMA617 SingleArm
Ref. [No]	First author	Publication	Study type	Patients, N	Title
30	Ahmadzadehfar	2015	Retrospective	10	Early side effects and first results of radioligand therapy with (177)Lu-DKFZ-617 PSMA of castrate-resistant metastatic prostate cancer: a two-centre study.
31	Kratochwil	2016	Retrospective	30	PSMA-Targeted Radionuclide Therapy of Metastatic Castration-Resistant Prostate Cancer with 177Lu-Labeled PSMA-617.
32	Rahbar	2016	Retrospective	74	Response and Tolerability of a Single Dose of 177Lu-PSMA-617 in Patients with Metastatic Castration-Resistant Prostate Cancer: A Multicenter Retrospective Analysis.
33	Rahbar	2017	Retrospective	145	German Multicenter Study Investigating 177Lu-PSMA-617 Radioligand Therapy in Advanced Prostate Cancer Patients.
34	Ahmadzadehfar	2017	Retrospective	100	Predictors of overall survival in metastatic castration-resistant prostate cancer patients receiving [177Lu]Lu-PSMA-617 radioligand therapy.
35	Ahmadzadehfar	2017	Retrospective	49	Radioligand therapy of metastatic prostate cancer using 177Lu-PSMA-617 after radiation exposure to 223Ra-dichloride.
28	Ahmadzadehfar	2017	Retrospective	52	Overall survival and response pattern of castration-resistant metastatic prostate cancer to multiple cycles of radioligand therapy using [177Lu]Lu-PSMA-617.
36	Fendler	2017	Prospective	15	Preliminary experience with dosimetry, response and patient reported outcome after 177Lu-PSMA-617 therapy for metastatic castration-resistant prostate cancer.
37	Ferdinandus	2017	Retrospective	40	Predictors of Response to Radioligand Therapy of Metastatic Castrate-Resistant Prostate Cancer with 177Lu-PSMA-617.
38	Bräuer	2017	Retrospective	45	177Lu-PSMA-617 radioligand therapy and outcome in patients with metastasized castration-resistant prostate cancer.
26	Rathke	2017	Retrospective	40	Repeated 177Lu-Labeled PSMA-617 Radioligand Therapy Using Treatment Activities of Up to 9.3 GBq.
23	Scarpa	2017	Prospective	10	The 68Ga/177Lu theragnostic concept in PSMA targeting of castration-resistant prostate cancer: correlation of SUVmax values and absorbed dose estimates.
39	Rahbar	2018	Retrospective	104	PSMA targeted radioligandtherapy in metastatic castration resistant prostate cancer after chemotherapy, abiraterone and/or enzalutamide. A retrospective analysis of overall survival.
27	Rahbar	2018	Retrospective	71	Delayed response after repeated 177Lu-PSMA-617 radioligand therapy in patients with metastatic castration resistant prostate cancer.
40	Khurshid	2018	Retrospective	70	Role of textural heterogeneity parameters in patient selection for 177Lu-PSMA therapy via response prediction.
41	Hofman	2018	Prospective	30	[177Lu]-PSMA-617 radionuclide treatment in patients with metastatic castration-resistant prostate cancer (LuPSMA trial): a single-centre, single-arm, phase 2 study.
42	Grubmüller	2019	Retrospective	38	Response assessment using 68Ga-PSMA ligand PET in patients undergoing 177Lu-PSMA radioligand therapy for metastatic castration-resistant prostate cancer.
43	Yadav	2019	Prospective	90	Efficacy and Safety of 177Lu-PSMA-617 Radioligand Therapy in Metastatic Castration-Resistant Prostate Cancer Patients.
44	Heinzel	2019	Retrospective	48	(68)Ga-PSMA PET/CT for monitoring response to (177)Lu-PSMA-617 radioligand therapy in patients with metastatic castration-resistant prostate cancer.
45	Kalmthout	2019	Retrospective	30	First Experience With 177Lu-PSMA-617 Therapy for Advanced Prostate Cancer in the Netherlands.
46	Kessel	2019	Retrospective	87	Second line chemotherapy and visceral metastases are associated with poor survival in patients with mCRPC receiving (177)Lu-PSMA-617.
47	McBean	2019	Retrospective	49	Lu177-PSMA therapy for men with advanced prostate cancer: Initial 18 months experience at a single Australian tertiary institution.
84	Suman	2019	Retrospective	40	Therapeutic efficacy, prognostic variables and clinical outcome of (177)Lu-PSMA-617 PRLT in progressive mCRPC following multiple lines of treatment: prognostic implications of high FDG uptake on dual tracer PET-CT vis-à-vis Gleason score in such cohort.
48	Yordanova	2019	Retrospective	20	Outcome and safety of rechallenge [(177)Lu]Lu-PSMA-617 in patients with metastatic prostate cancer.
49	Gupta	2019	Retrospective	22	Safety Profile and Therapeutic Efficacy of One Cycle of Lu177-PSMA in End-Stage Metastatic Castration-Resistant Prostate Cancer Patients with Low Performance Status.
50	Emmet	2019	Prospective	14	Results of a Prospective Phase 2 Pilot Trial of (177)Lu-PSMA-617 Therapy for Metastatic Castration-Resistant Prostate Cancer Including Imaging Predictors of Treatment Response and Patterns of Progression.
51	Aghdam	2019	Prospective	14	Efficacy and safety of (177)Lutetium-prostate-specific membrane antigen therapy in metastatic castration-resistant prostate cancer patients: First experience in West Asia - A prospective study.
22	Maffey-Steffan	2020	Prospective	32	The (68)Ga/(177)Lu-theragnostic concept in PSMA-targeting of metastatic castration-resistant prostate cancer: impact of post-therapeutic whole-body scintigraphy in the follow-up.
52	Assadi	2020	Prospective	21	Potential application of lutetium-177-labeled prostate-specific membrane antigen-617 radioligand therapy for metastatic castration-resistant prostate cancer in a limited resource environment: Initial clinical experience after 2 years.
53	Derlin	2020	Retrospective	50	Neuroendocrine Differentiation and Response to PSMA-Targeted Radioligand Therapy in Advanced Metastatic Castration-Resistant Prostate Cancer: A Single-Center Retrospective Study.
24	Derlin	2020	Retrospective	39	Influence of short-term dexamethasone on the efficacy of (177) Lu-PSMA-617 in patients with metastatic castration-resistant prostate cancer.
54	Gado	2020	Retrospective	52	Clinical Variables Associated with PSA Response to Lutetium-177-PSMA ([177Lu]-PSMA-617) Radionuclide Treatment in Men with Metastatic Castration-Resistant Prostate Cancer.
55	Gafita	2020	Retrospective	38	Efficacy and Safety of (177)Lu-labeled Prostate-specific Membrane Antigen Radionuclide Treatment in Patients with Diffuse Bone Marrow Involvement: A Multicenter Retrospective Study.
56	Gupta	2020	Retrospective	10	Is (177)Lu-PSMA an effective treatment modality for mCRPC patients with bone and visceral metastasis?
57	Leibowitz	2020	Retrospective	24	A Retrospective Analysis of the Safety and Activity of Lutetium-177-Prostate-Specific Membrane Antigen Radionuclide Treatment in Older Patients with Metastatic Castration-Resistant Prostate Cancer.
58	Marinova	2020	Retrospective	30	Improving quality of life in patients with metastatic prostate cancer following one cycle of 177Lu-PSMA-617 radioligand therapy: a pilot study.
25	Rasul	2020	Retrospective	54	Clinical outcome of standardized (177)Lu-PSMA-617 therapy in metastatic prostate cancer patients receiving 7400 MBq every 4 weeks.
59	Rathke	2020	Retrospective	100	Response Prediction of (177)Lu-PSMA-617 Radioligand Therapy Using Prostate-Specific Antigen, Chromogranin A, and Lactate Dehydrogenase.
60	Seifert	2020	Retrospective	78	Radioligand therapy using [(177)Lu]Lu-PSMA-617 in mCRPC: a pre-VISION single-center analysis.
61	Paganelli	2020	Prospective	41	Dosimetry and safety of (177)Lu PSMA-617 along with polyglutamate parotid gland protector: preliminary results in metastatic castration-resistant prostate cancer patients.
62	Violet	2020	Prospective	50	Long-Term Follow-up and Outcomes of Retreatment in an Expanded 50-Patient Single-Center Phase II Prospective Trial of (177)Lu-PSMA-617 Theranostics in Metastatic Castration-Resistant Prostate Cancer.
20	Ahmadzadehfar	2021	Retrospective	393	Prior therapies as prognostic factors of overall survival in metastatic castration-resistant prostate cancer patients treated with [(177)Lu]Lu-PSMA-617. A WARMTH multicenter study (the 617 trial).
63	Khreish	2021	Retrospective	28	Response and outcome of liver metastases in patients with metastatic castration-resistant prostate cancer (mCRPC) undergoing (177)Lu-PSMA-617 radioligand therapy.
64	Michalski	2021	Retrospective	46	Assessing Response to [(177)Lu]PSMA Radioligand Therapy using modified PSMA PET Progression Criteria.
65	Prasad	2021	Retrospective	38	In Comparison to PSA, Interim Ga-68-PSMA PET/CT Response Evaluation Based on Modified RECIST 1.1 After 2(nd) Cycle Is Better Predictor of Overall Survival of Prostate Cancer Patients Treated With (177)Lu-PSMA.
21	Rosar	2021	Retrospective	22	Renal Safety of [(177)Lu]Lu-PSMA-617 Radioligand Therapy in Patients with Compromised Baseline Kidney Function.
66	Rasul	2021	Retrospective	61	Prediction of response and survival after standardized treatment with 7400 MBq (177)Lu-PSMA-617 every 4 weeks in patients with metastatic castration-resistant prostate cancer.
67	Rasul	2021	Retrospective	43	Response and Toxicity to the Second Course of 3 Cycles of (177)Lu-PSMA Therapy Every 4 Weeks in Patients with Metastatic Castration-Resistant Prostate Cancer.
68	Tatkovic	2021	Retrospective	66	Lu177-PSMA therapy for men with advanced prostate cancer: 18 months survival analysis in a single Australian tertiary institution.
89	Völter	2021	Retrospective	30	Correlation of an Index-Lesion-Based SPECT Dosimetry Method with Mean Tumor Dose and Clinical Outcome after (177)Lu-PSMA-617 Radioligand Therapy.
69	Widjaja	2021	Retrospective	71	PSMA Expression Predicts Early Biochemical Response in Patients with Metastatic Castration-Resistant Prostate Cancer under (177)Lu-PSMA-617 Radioligand Therapy.
70	Privé	2021	Prospective	10	Lutetium-177-PSMA-617 in Low-Volume Hormone-Sensitive Metastatic Prostate Cancer: A Prospective Pilot Study.
71	Yadav	2021	Prospective	121	Long-term outcome of 177Lu-PSMA-617 radioligand therapy in heavily pre-treated metastatic castration-resistant prostate cancer patients.
72	Khreish	2021	Prospective	254	177 Lu-PSMA-617 radioligand therapy of metastatic castration-resistant prostate cancer: Initial 254-patient results from a prospective registry (REALITY Study).
29	Kind	2021	Prospective	27	Early PSA Change after [ 177 Lu]PSMA-617 Radioligand Therapy as a Predicator of Biochemical Response and Overall Survival.
