# Supplementary material for: Joint EANM/SNMMI procedure guideline for the use of 177Lu-labeled PSMA-targeted radioligand-therapy (177Lu-PSMA-RLT)
Source: Eur J Nucl Med Mol Imaging. 2023 May 29;50(9):2830–45. doi: 10.1007/s00259-023-06255-8 (PMC10317889; doi:10.1007/s00259-023-06255-8)
Supplement: Supplementary file 2 — Supplementary file2 (XLSX 10.2 KB) Annex-Table 2: Randomized Clinical Trials of 177Lu-PSMA-617 [file 259_2023_6255_MOESM2_ESM.xlsx]

## Sheet: PSMA617 RCT
Ref. [No]	First author	Publication	Study type	Patients, N	Comment
16.17	Calais	2021	Prospective RCT; Phase-2a	43	6 GBq vs. 7.4 GBq; 26% of patients chemo-naive
14	Hofman	2021	Prospective RCT; Phase-2b	98	PSMA vs. Cabazitaxel; post docetaxel setting
15	Satapathy	2021	Prospective RCT; Phase-2b	40	PSMA vs. Docetaxel (chemo-naive patients)
1	Sartor	2021	Prospective RCT; Phase-3	385	Pivotal trial; PSMA vs. BSC (incl. novel andorgen-axis drugs)
