# Supplementary material for: Joint EANM/SNMMI procedure guideline for the use of 177Lu-labeled PSMA-targeted radioligand-therapy (177Lu-PSMA-RLT)
Source: Eur J Nucl Med Mol Imaging. 2023 May 29;50(9):2830–45. doi: 10.1007/s00259-023-06255-8 (PMC10317889; doi:10.1007/s00259-023-06255-8)
Supplement: Supplementary file 3 — Supplementary file3 (XLSX 11.1 KB) Annex-Table 3: Safety and Efficacy of 177Lu-PSMA-I&T [file 259_2023_6255_MOESM3_ESM.xlsx]

## Sheet: PSMA-I&T
Ref. [No]	First author	Publication	Study type	Patients, N	Title
75	Baum	2016	Retrospective	56	177Lu-Labeled Prostate-Specific Membrane Antigen Radioligand Therapy of Metastatic Castration-Resistant Prostate Cancer: Safety and Efficacy.
76	Heck	2018	Retrospective	100	Treatment Outcome, Toxicity, and Predictive Factors for Radioligand Therapy with 177Lu-PSMA-I&T in Metastatic Castration-resistant Prostate Cancer.
77	Kesavan	2018	Retrospective	20	Salvage Radiopeptide Therapy of Advanced Castrate-Resistant Prostate Cancer with Lutetium-177-Labeled Prostate-Specific Membrane Antigen: Efficacy and Safety in Routine Practice.
78	Kletting	2019	Retrospective	13	Modeling and Predicting Tumor Response in Radioligand Therapy.
73	Barber	2019	Retrospective	132 PSMA-617 or PSMA-I&T	Clinical Outcomes of 177Lu-PSMA Radioligand Therapy in Earlier and Later Phases of Metastatic Castration-Resistant Prostate Cancer Grouped by Previous Taxane Chemotherapy.
79	Acar	2019	Retrospective	19	The use of molecular volumetric parameters for the evaluation of Lu-177 PSMA I&T therapy response and survival.
74	Gallyamov	2019	Retrospective	42 PSMA-I&T 59 PSMA-617	Renal outcomes of radioligand therapy: experience of (177)lutetium-prostate-specific membrane antigen ligand therapy in metastatic castrate-resistant prostate cancer.
80	Bülbül	2020	Retrospective	45	Factors affecting overall survival and progression-free survival in patients with metastatic castration resistant prostate cancer received (177)Lu PSMA I&T therapy.
81	Barna	2020	Retrospective	19	Dose Calculations and Dose-Effect Relationships in 177Lu-PSMA I&T Radionuclide Therapy for Metastatic Castration-Resistant Prostate Cancer.
82	Kesavan	2021	Retrospective	100	Efficacy and Haematologic Toxicity of Palliative Radioligand Therapy of Metastatic Castrate-Resistant Prostate Cancer with Lutetium-177-Labeled Prostate-Specific Membrane Antigen in Heavily Pre-Treated Patients.
2	Schuchardt	2021	Retrospective	51 PSMA-I&T 87 PSMA-617	Prostate-Specific Membrane Antigen Radioligand Therapy Using 177 Lu-PSMA I&T and 177 Lu-PSMA-617 in Patients with Metastatic Castration-Resistant Prostate Cancer: Comparison of Safety, Biodistribution, and Dosimetry
