# Supplementary material for: Joint EANM/SNMMI procedure guideline for the use of 177Lu-labeled PSMA-targeted radioligand-therapy (177Lu-PSMA-RLT)
Source: Eur J Nucl Med Mol Imaging. 2023 May 29;50(9):2830–45. doi: 10.1007/s00259-023-06255-8 (PMC10317889; doi:10.1007/s00259-023-06255-8)
Supplement: Supplementary file 4 — Supplementary file4 (XLSX 11.4 KB) Annex-Table 4: Ongoing Clinical Trials with 177Lu-PSMA-617 and 177Lu-PSMA-I&T (registered at https://clinicaltrials.gov/ ) [file 259_2023_6255_MOESM4_ESM.xlsx]

## Sheet: Tabelle1
NCT-No	Phase	Title	Ligand	Comment/Info
NCT04689828	Phase-3	177Lu-PSMA-617 vs. Androgen Receptor-directed Therapy in the Treatment of Progressive Metastatic Castrate Resistant Prostate Cancer (PSMAfore)	PSMA-617	mCRPC, chemo-naive
NCT04720157	Phase-3	An International Prospective Open-label, Randomized, Phase III Study Comparing 177Lu-PSMA-617 in Combination With SoC, Versus SoC Alone, in Adult Male Patients With mHSPC (PSMAddition)	PSMA-617	mHSPC
NCT04443062	Phase-2	Lutetium-177-PSMA-617 in Oligo-metastatic Hormone Sensitive Prostate Cancer (Bullseye)	PSMA-617	mHSPC
NCT04343885	Phase-2	In Men With Metastatic Prostate Cancer, What is the Safety and Benefit of Lutetium-177 PSMA Radionuclide Treatment in Addition to Chemotherapy (UpFrontPSMA)	PSMA-617	mHSPC
NCT04663997	Phase-2	177 LuPSMA-617 vs Docetaxel in Metastatic Castration Resistant and PSMA-Positive Prostate Cancer	PSMA-617	mCRPC, chemo-naive
NCT05150236	Phase-2	EVOLUTION: 177Lu-PSMA Therapy Versus 177Lu-PSMA in Combination With Ipilimumab and Nivolumab for Men With mCRPC (ANZUP2001)	PSMA-617	mCRPC, combination
NCT04419402	Phase-2	Enzalutamide With Lu PSMA-617 Versus Enzalutamide Alone in Men With Metastatic Castration-resistant Prostate Cancer (ENZA-p)	PSMA-617	mCRPC, combination
NCT05204927	Phase-3	Lu-177-PSMA-I&T for Metastatic Castration-Resistant Prostate Cancer (ECLIPSE)	PSMA-I&T	mCRPC, chemo-naive
NCT04647526	Phase-3	Study Evaluating mCRPC Treatment Using PSMA [Lu-177]-PNT2002 Therapy After Second-line Hormonal Treatment (SPLASH)	PSMA-I&T	mCRPC, chemo-naive
