# Supplementary material for: Joint EANM/SNMMI procedure guideline for the use of 177Lu-labeled PSMA-targeted radioligand-therapy (177Lu-PSMA-RLT)
Source: Eur J Nucl Med Mol Imaging. 2023 May 29;50(9):2830–45. doi: 10.1007/s00259-023-06255-8 (PMC10317889; doi:10.1007/s00259-023-06255-8)
Supplement: Supplementary file 5 — Supplementary file5 (XLSX 11.5 KB) Annex-Table 5: Dosimetry studies of 177Lu-PSMA-617 and 177Lu-PSMA-I&T [file 259_2023_6255_MOESM5_ESM.xlsx]

## Sheet: PSMA-I&T
Ref. [No]	First author	Publication	Ligand	Main objective
75	Baum	2016	PSMA-I&T	Normal Organs / Tumor Lesions
98	Okamoto	2017	PSMA-I&T	Normal Organs / Tumor Lesions
123	Rinscheid	2020	PSMA-I&T	Improve Methods
81	Barna	2020	PSMA-I&T	Dose-Effect Relationship
124	Brosch-Lenz	2021	PSMA-I&T	Bone Mets
125	Chatachot	2021	PSMA-I&T	Normal Organs
126	Feuerecker	2021	PSMA-I&T	PSMA-I&T vs rhPSMA-7.3
2	Schuchardt	2021	PSMA-I&T / PSMA-617	PSMA-I&T vs PSMA-617
107	Kabasakal	2015	PSMA-617	Normal Organs
31	Kratochwil	2016	PSMA-617	Preliminary (Suppl) at first-in-men
108	Delker	2016	PSMA-617	Normal Organs / Tumor Lesions
109	Hohberg	2016	PSMA-617	Lacrimal Glands
110	Yadav	2017	PSMA-617	Normal Organs
36	Fendler	2017	PSMA-617	Normal Organs / Tumor Lesions
111	Kabasakal	2017	PSMA-617	Normal Organs
23	Scarpa	2017	PSMA-617	68Ga-PSMA-11 / 177Lu-PSMA-617
112	Khawar	2018	PSMA-617	44Sc-PSMA-617 / 177Lu-PSMA-617
113	Gosewisch	2018	PSMA-617	Improve Methods
114	Sarnelli	2019	PSMA-617	Effect of Mannitol, Glutamate
90	Violet	2019	PSMA-617	Dose-Effect Relationship / PSMA-11
115	Wang	2019	PSMA-617	68Ga-PSMA-617 / 177Lu-PSMA-617
116	Gosewisch	2019	PSMA-617	Red marrow (effect of metastases)
22	Maffey-Steffan	2020	PSMA-617	68Ga-PSMA-11 / 177Lu-PSMA-617
106	Jackson	2020	PSMA-617	Simplify Methods
117	Götz	2020	PSMA-617	Improve Methods
61	Paganelli	2020	PSMA-617	Effect of Polyglutamate
89	Völter	2021	PSMA-617	Dose-Effect Relationship
118	Kamaldeep	2021	PSMA-617	Normal Organs / Tumor Lesions
119	Rosar	2021	PSMA-617	Simplify Methods
70	Privé	2021	PSMA-617	Low-volume disease
120	Kurth	2021	PSMA-617	Simplify Methods
121	Mahmoudi	2021	PSMA-617	Normal Organs
88	Peters	2022	PSMA-617	Dose-Effect Relationship
122	Mix	2022	PSMA-617	Simplify Methods
87	Peters	2022	PSMA-617	68Ga-PSMA-11 / 177Lu-PSMA-617
